# Supplementary material for: Liposome-Encapsulated Tobramycin and IDR-1018 Peptide Mediated Biofilm Disruption and Enhanced Antimicrobial Activity against Pseudomonas aeruginosa
Source: Pharmaceutics. 2022 Apr 28;14(5):960. doi: 10.3390/pharmaceutics14050960 (PMC9144307; doi:10.3390/pharmaceutics14050960)
Supplement: Supplementary file 1 [file pharmaceutics-14-00960-s001.zip]

Archive with 1 entries (1 files):
- pharmaceutics-1671222-supplementary.pdf
